# Supplementary material for: Poly(A) RNA sequencing reveals age-related differences in the prefrontal cortex of dogs
Source: GeroScience. 2022 Mar 14;44(3):1269–93. doi: 10.1007/s11357-022-00533-3 (PMC9213612; doi:10.1007/s11357-022-00533-3)
Supplement: Supplementary file 6 — Supplementary file6 (XLSX 26 KB) [file 11357_2022_533_MOESM6_ESM.xlsx]

## Sheet: ALLsignif BP
The most specific Gos are highlighted
Analysis Type:	PANTHER Overrepresentation Test (Released 20200728)
Annotation Version and Release Date:	PANTHER version 16.0 Released 2020-12-01
Analyzed List:	diffexpr_significanthits_allsignifgenes.tsv (Canis lupus familiaris)
Reference List:	allexpressed_genes_WO_allsignif.tsv (Canis lupus familiaris)
Test Type:	FISHER
Correction:	FDR
PANTHER GO-Slim Biological Process	allexpressed_genes_WO_allsignif.tsv - REFLIST (11485)	diffexpr_significanthits_allsignifgenes.tsv (3238)	diffexpr_significanthits_allsignifgenes.tsv (expected)	diffexpr_significanthits_allsignifgenes.tsv (over/under)	diffexpr_significanthits_allsignifgenes.tsv (fold Enrichment)	diffexpr_significanthits_allsignifgenes.tsv (raw P-value)	diffexpr_significanthits_allsignifgenes.tsv (FDR)
neuromuscular junction development (GO:0007528)	3	12	0.85	+	14.19	2.91e-06	0.000276
calcium-ion regulated exocytosis (GO:0017156)	12	14	3.38	+	4.14	0.000383	0.0157
synaptic vesicle exocytosis (GO:0016079)	17	17	4.79	+	3.55	0.000511	0.0195
synaptic transmission, glutamatergic (GO:0035249)	19	17	5.36	+	3.17	0.000827	0.0268
synapse organization (GO:0050808)	33	29	9.3	+	3.12	1.67e-05	0.0013
regulated exocytosis (GO:0045055)	29	24	8.18	+	2.94	0.000165	0.00898
neurotransmitter secretion (GO:0007269)	25	19	7.05	+	2.7	0.00158	0.0373
signal release from synapse (GO:0099643)	25	19	7.05	+	2.7	0.00158	0.0369
neurotransmitter transport (GO:0006836)	29	22	8.18	+	2.69	0.000948	0.0299
stress-activated protein kinase signaling cascade (GO:0031098)	28	21	7.89	+	2.66	0.00141	0.0353
regulation of trans-synaptic signaling (GO:0099177)	45	33	12.69	+	2.6	5.23e-05	0.00367
modulation of chemical synaptic transmission (GO:0050804)	45	33	12.69	+	2.6	5.23e-05	0.00356
signal release (GO:0023061)	35	25	9.87	+	2.53	0.000788	0.0272
chemical synaptic transmission (GO:0007268)	119	84	33.55	+	2.5	5.9e-10	6.42e-07
anterograde trans-synaptic signaling (GO:0098916)	119	84	33.55	+	2.5	5.9e-10	4.28e-07
synaptic signaling (GO:0099536)	125	87	35.24	+	2.47	4.72e-10	1.03e-06
trans-synaptic signaling (GO:0099537)	121	84	34.11	+	2.46	7.86e-10	4.27e-07
synaptic vesicle cycle (GO:0099504)	37	25	10.43	+	2.4	0.00107	0.0309
vesicle-mediated transport in synapse (GO:0099003)	37	25	10.43	+	2.4	0.00107	0.0305
vesicle fusion to plasma membrane (GO:0099500)	65	40	18.33	+	2.18	0.000198	0.0105
exocytic process (GO:0140029)	65	40	18.33	+	2.18	0.000198	0.0103
exocytosis (GO:0006887)	65	40	18.33	+	2.18	0.000198	0.01
regulation of membrane potential (GO:0042391)	61	37	17.2	+	2.15	0.000347	0.0145
cell junction organization (GO:0034330)	71	42	20.02	+	2.1	0.000226	0.0109
vesicle fusion (GO:0006906)	87	49	24.53	+	2	0.000162	0.00904
organelle membrane fusion (GO:0090174)	88	49	24.81	+	1.98	0.000245	0.0116
membrane fusion (GO:0061025)	97	54	27.35	+	1.97	0.000101	0.0063
G protein-coupled receptor signaling pathway (GO:0007186)	141	76	39.75	+	1.91	1e-05	0.000837
cell-cell adhesion (GO:0098609)	89	46	25.09	+	1.83	0.00114	0.0321
secretion by cell (GO:0032940)	91	47	25.66	+	1.83	0.00124	0.0334
secretion (GO:0046903)	91	47	25.66	+	1.83	0.00124	0.033
cell-cell signaling (GO:0007267)	223	114	62.87	+	1.81	4.89e-07	5.06e-05
organelle fusion (GO:0048284)	101	51	28.48	+	1.79	0.00106	0.0312
actin filament-based process (GO:0030029)	166	83	46.8	+	1.77	3.77e-05	0.00283
actin cytoskeleton organization (GO:0030036)	162	79	45.67	+	1.73	0.000109	0.00627
regulation of transport (GO:0051049)	135	65	38.06	+	1.71	0.000547	0.0202
actin filament organization (GO:0007015)	115	55	32.42	+	1.7	0.00198	0.0449
cell morphogenesis (GO:0000902)	143	66	40.32	+	1.64	0.00131	0.034
cell adhesion (GO:0007155)	170	77	47.93	+	1.61	0.000814	0.0277
biological adhesion (GO:0022610)	170	77	47.93	+	1.61	0.000814	0.0272
generation of neurons (GO:0048699)	186	82	52.44	+	1.56	0.00101	0.03
nervous system development (GO:0007399)	259	114	73.02	+	1.56	0.000105	0.00634
vesicle organization (GO:0016050)	225	99	63.43	+	1.56	0.000307	0.0136
neurogenesis (GO:0022008)	197	84	55.54	+	1.51	0.00173	0.0396
intracellular signal transduction (GO:0035556)	427	178	120.39	+	1.48	1.24e-05	0.000997
signaling (GO:0023052)	1071	425	301.95	+	1.41	8.24e-10	3.59e-07
cell communication (GO:0007154)	1081	425	304.77	+	1.39	2.11e-09	7.64e-07
regulation of cell communication (GO:0010646)	442	167	124.61	+	1.34	0.00136	0.0348
regulation of signaling (GO:0023051)	442	167	124.61	+	1.34	0.00136	0.0344
vesicle-mediated transport (GO:0016192)	464	174	130.82	+	1.33	0.00125	0.0327
regulation of biological quality (GO:0065008)	504	188	142.09	+	1.32	0.000987	0.0298
multicellular organismal process (GO:0032501)	645	240	181.85	+	1.32	0.000225	0.0111
signal transduction (GO:0007165)	995	369	280.52	+	1.32	3.51e-06	0.000319
cellular response to stimulus (GO:0051716)	1297	439	365.67	+	1.2	0.000488	0.019
response to stimulus (GO:0050896)	1459	491	411.34	+	1.19	0.00034	0.0145
metabolic process (GO:0008152)	3857	933	1087.42	-	0.86	2.73e-07	3.3e-05
organic substance metabolic process (GO:0071704)	3690	888	1040.33	-	0.85	2.76e-07	3.16e-05
organic substance biosynthetic process (GO:1901576)	1850	441	521.58	-	0.85	0.00054	0.0203
biosynthetic process (GO:0009058)	1856	441	523.27	-	0.84	0.000403	0.0159
cellular biosynthetic process (GO:0044249)	1830	433	515.94	-	0.84	0.000333	0.0145
cellular metabolic process (GO:0044237)	3672	865	1035.26	-	0.84	8.57e-09	2.33e-06
nitrogen compound metabolic process (GO:0006807)	3375	792	951.52	-	0.83	2.92e-08	4.54e-06
organic cyclic compound biosynthetic process (GO:1901362)	1367	319	385.4	-	0.83	0.00115	0.0321
primary metabolic process (GO:0044238)	3534	823	996.35	-	0.83	2.98e-09	9.26e-07
macromolecule metabolic process (GO:0043170)	3136	730	884.14	-	0.83	4.37e-08	5.94e-06
heterocycle biosynthetic process (GO:0018130)	1355	315	382.02	-	0.82	0.00098	0.03
aromatic compound biosynthetic process (GO:0019438)	1355	314	382.02	-	0.82	0.000782	0.0274
nucleobase-containing compound biosynthetic process (GO:0034654)	1338	310	377.23	-	0.82	0.000821	0.0271
cellular macromolecule metabolic process (GO:0044260)	2668	618	752.2	-	0.82	4.54e-07	4.93e-05
cellular nitrogen compound biosynthetic process (GO:0044271)	1612	370	454.48	-	0.81	0.000105	0.00617
macromolecule biosynthetic process (GO:0009059)	1586	360	447.15	-	0.81	5.63e-05	0.00372
cellular macromolecule biosynthetic process (GO:0034645)	1583	358	446.3	-	0.8	4.3e-05	0.00312
gene expression (GO:0010467)	1906	431	537.36	-	0.8	4.72e-06	0.000411
cellular nitrogen compound metabolic process (GO:0034641)	2285	505	644.22	-	0.78	2.27e-08	4.48e-06
RNA metabolic process (GO:0016070)	1628	356	458.99	-	0.78	2e-06	0.000198
organic cyclic compound metabolic process (GO:1901360)	2058	448	580.22	-	0.77	3.04e-08	4.41e-06
cellular aromatic compound metabolic process (GO:0006725)	2038	442	574.58	-	0.77	2.29e-08	4.16e-06
heterocycle metabolic process (GO:0046483)	2031	440	572.61	-	0.77	2.19e-08	4.76e-06
nucleobase-containing compound metabolic process (GO:0006139)	2003	431	564.71	-	0.76	1.32e-08	3.18e-06
nucleic acid metabolic process (GO:0090304)	1816	386	511.99	-	0.75	2.33e-08	3.9e-06
macromolecule catabolic process (GO:0009057)	365	69	102.91	-	0.67	0.00147	0.0363
modification-dependent macromolecule catabolic process (GO:0043632)	238	40	67.1	-	0.6	0.00161	0.0373
DNA metabolic process (GO:0006259)	226	34	63.72	-	0.53	0.000272	0.0126
ncRNA metabolic process (GO:0034660)	210	31	59.21	-	0.52	0.000387	0.0156
mRNA metabolic process (GO:0016071)	252	37	71.05	-	0.52	7.33e-05	0.00469
ncRNA processing (GO:0034470)	171	25	48.21	-	0.52	0.00124	0.0337
RNA splicing (GO:0008380)	180	26	50.75	-	0.51	0.00067	0.0239
RNA processing (GO:0006396)	394	56	111.08	-	0.5	1.68e-07	2.15e-05
proteasome-mediated ubiquitin-dependent protein catabolic process (GO:0043161)	162	23	45.67	-	0.5	0.00121	0.0334
mRNA splicing, via spliceosome (GO:0000398)	149	21	42.01	-	0.5	0.00149	0.0365
RNA splicing, via transesterification reactions with bulged adenosine as nucleophile (GO:0000377)	149	21	42.01	-	0.5	0.00149	0.036
RNA splicing, via transesterification reactions (GO:0000375)	149	21	42.01	-	0.5	0.00149	0.0357
mRNA processing (GO:0006397)	193	27	54.41	-	0.5	0.000282	0.0128
proteasomal protein catabolic process (GO:0010498)	172	24	48.49	-	0.49	0.000654	0.0237
ATP metabolic process (GO:0046034)	91	9	25.66	-	0.35	0.000945	0.0302
DNA biosynthetic process (GO:0071897)	74	6	20.86	-	0.29	0.000972	0.0302

## Sheet: ALLsignif MF
The most specific Gos are highlighted
Analysis Type:	PANTHER Overrepresentation Test (Released 20200728)
Annotation Version and Release Date:	PANTHER version 16.0 Released 2020-12-01
Analyzed List:	diffexpr_significanthits_allsignifgenes.tsv (Canis lupus familiaris)
Reference List:	allexpressed_genes_WO_allsignif.tsv (Canis lupus familiaris)
Test Type:	FISHER
Correction:	FDR
PANTHER GO-Slim Molecular Function	allexpressed_genes_WO_allsignif.tsv - REFLIST (11485)	diffexpr_significanthits_allsignifgenes.tsv (3238)	diffexpr_significanthits_allsignifgenes.tsv (expected)	diffexpr_significanthits_allsignifgenes.tsv (over/under)	diffexpr_significanthits_allsignifgenes.tsv (fold Enrichment)	diffexpr_significanthits_allsignifgenes.tsv (raw P-value)	diffexpr_significanthits_allsignifgenes.tsv (FDR)
glutamate receptor activity (GO:0008066)	11	13	3.1	+	4.19	0.000575	0.0187
glutamate binding (GO:0016595)	11	13	3.1	+	4.19	0.000575	0.0176
postsynaptic neurotransmitter receptor activity (GO:0098960)	16	17	4.51	+	3.77	0.000187	0.0094
neurotransmitter receptor activity (GO:0030594)	38	30	10.71	+	2.8	4.71e-05	0.00433
calmodulin binding (GO:0005516)	23	18	6.48	+	2.78	0.00189	0.0453
neurotransmitter binding (GO:0042165)	44	30	12.41	+	2.42	0.000336	0.0133
cell adhesion molecule binding (GO:0050839)	65	39	18.33	+	2.13	0.00031	0.0132
molecular adaptor activity (GO:0060090)	66	37	18.61	+	1.99	0.00116	0.0319
actin binding (GO:0003779)	102	51	28.76	+	1.77	0.00113	0.0329
carbohydrate derivative binding (GO:0097367)	149	68	42.01	+	1.62	0.00124	0.0325
transmembrane signaling receptor activity (GO:0004888)	214	97	60.33	+	1.61	0.000134	0.00742
molecular transducer activity (GO:0060089)	263	115	74.15	+	1.55	0.000117	0.00806
signaling receptor activity (GO:0038023)	263	115	74.15	+	1.55	0.000117	0.00716
small molecule binding (GO:0036094)	227	99	64	+	1.55	0.000414	0.0143
anion binding (GO:0043168)	290	121	81.76	+	1.48	0.000352	0.0129
ion binding (GO:0043167)	422	176	118.98	+	1.48	1.39e-05	0.00255
protein binding (GO:0005515)	1480	511	417.26	+	1.22	2.77e-05	0.00382
organic cyclic compound binding (GO:0097159)	1582	359	446.02	-	0.8	5.53e-05	0.00436
heterocyclic compound binding (GO:1901363)	1562	352	440.38	-	0.8	3.86e-05	0.00426
sequence-specific DNA binding (GO:0043565)	734	159	206.94	-	0.77	0.00175	0.0439
DNA binding (GO:0003677)	878	187	247.54	-	0.76	0.000224	0.0103
nucleic acid binding (GO:0003676)	1376	275	387.94	-	0.71	1.3e-08	7.19e-06
RNA binding (GO:0003723)	496	87	139.84	-	0.62	1.37e-05	0.00379
translation regulator activity (GO:0045182)	76	7	21.43	-	0.33	0.00195	0.0449

## Sheet: ALLsignif CC
The most specific Gos are highlighted
Analysis Type:	PANTHER Overrepresentation Test (Released 20200728)
Annotation Version and Release Date:	PANTHER version 16.0 Released 2020-12-01
Analyzed List:	diffexpr_significanthits_allsignifgenes.tsv (Canis lupus familiaris)
Reference List:	allexpressed_genes_WO_allsignif.tsv (Canis lupus familiaris)
Test Type:	FISHER
Correction:	FDR
PANTHER GO-Slim Cellular Component	allexpressed_genes_WO_allsignif.tsv - REFLIST (11485)	diffexpr_significanthits_allsignifgenes.tsv (3238)	diffexpr_significanthits_allsignifgenes.tsv (expected)	diffexpr_significanthits_allsignifgenes.tsv (over/under)	diffexpr_significanthits_allsignifgenes.tsv (fold Enrichment)	diffexpr_significanthits_allsignifgenes.tsv (raw P-value)	diffexpr_significanthits_allsignifgenes.tsv (FDR)
neuromuscular junction (GO:0031594)	4	11	1.13	+	9.75	3.2e-05	0.000397
leading edge membrane (GO:0031256)	10	15	2.82	+	5.32	4.41e-05	0.000521
presynaptic membrane (GO:0042734)	11	16	3.1	+	5.16	3.03e-05	0.000405
ionotropic glutamate receptor complex (GO:0008328)	15	20	4.23	+	4.73	6.63e-06	0.000109
presynaptic active zone (GO:0048786)	11	14	3.1	+	4.51	0.000221	0.00194
distal axon (GO:0150034)	16	17	4.51	+	3.77	0.000187	0.00167
cell leading edge (GO:0031252)	22	22	6.2	+	3.55	5.74e-05	0.000634
axon terminus (GO:0043679)	12	12	3.38	+	3.55	0.00232	0.014
neuron projection terminus (GO:0044306)	13	13	3.67	+	3.55	0.00153	0.0101
synaptic membrane (GO:0097060)	37	36	10.43	+	3.45	2.52e-07	7.11e-06
synaptic vesicle membrane (GO:0030672)	17	16	4.79	+	3.34	0.000966	0.00691
dendritic spine (GO:0043197)	16	15	4.51	+	3.33	0.00149	0.0101
neuron spine (GO:0044309)	16	15	4.51	+	3.33	0.00149	0.00997
cell division site (GO:0032153)	14	13	3.95	+	3.29	0.00358	0.0198
postsynaptic membrane (GO:0045211)	27	25	7.61	+	3.28	3.08e-05	0.000402
postsynapse (GO:0098794)	65	54	18.33	+	2.95	1.86e-08	5.91e-07
synaptic vesicle (GO:0008021)	33	27	9.3	+	2.9	6.61e-05	0.000714
presynapse (GO:0098793)	64	52	18.04	+	2.88	4.85e-08	1.45e-06
postsynaptic specialization (GO:0099572)	36	29	10.15	+	2.86	5.7e-05	0.000644
axon (GO:0030424)	59	47	16.63	+	2.83	3.53e-07	8.54e-06
neuron to neuron synapse (GO:0098984)	35	26	9.87	+	2.63	0.000285	0.00237
asymmetric synapse (GO:0032279)	35	26	9.87	+	2.63	0.000285	0.00234
postsynaptic density (GO:0014069)	35	26	9.87	+	2.63	0.000285	0.0023
exocytic vesicle (GO:0070382)	43	31	12.12	+	2.56	0.000112	0.00109
plasma membrane protein complex (GO:0098797)	128	92	36.09	+	2.55	3.43e-11	2.49e-09
transmembrane transporter complex (GO:1902495)	64	46	18.04	+	2.55	4.01e-06	7.02e-05
cell projection membrane (GO:0031253)	21	15	5.92	+	2.53	0.00774	0.0389
ion channel complex (GO:0034702)	63	45	17.76	+	2.53	5.85e-06	9.9e-05
actin filament bundle (GO:0032432)	26	18	7.33	+	2.46	0.00523	0.0279
transporter complex (GO:1990351)	67	46	18.89	+	2.44	9.8e-06	0.000151
cell-substrate junction (GO:0030055)	25	17	7.05	+	2.41	0.00769	0.0391
actin filament (GO:0005884)	51	34	14.38	+	2.36	0.000182	0.00165
adherens junction (GO:0005912)	39	26	11	+	2.36	0.00131	0.00912
synapse (GO:0045202)	176	116	49.62	+	2.34	5.26e-12	5.34e-10
cation channel complex (GO:0034703)	59	38	16.63	+	2.28	0.000115	0.0011
extrinsic component of plasma membrane (GO:0019897)	44	28	12.41	+	2.26	0.00141	0.00969
cell junction (GO:0030054)	257	161	72.46	+	2.22	1.07e-14	5.42e-12
transport vesicle membrane (GO:0030658)	32	20	9.02	+	2.22	0.00671	0.0348
transport vesicle (GO:0030133)	62	38	17.48	+	2.17	0.000246	0.00208
anchoring junction (GO:0070161)	87	51	24.53	+	2.08	7e-05	0.000726
neuron projection (GO:0043005)	191	110	53.85	+	2.04	8.12e-09	2.95e-07
dendritic tree (GO:0097447)	54	31	15.22	+	2.04	0.00228	0.0143
dendrite (GO:0030425)	54	31	15.22	+	2.04	0.00228	0.0141
cell cortex (GO:0005938)	68	39	19.17	+	2.03	0.000606	0.00467
somatodendritic compartment (GO:0036477)	71	38	20.02	+	1.9	0.0023	0.0141
secretory vesicle (GO:0099503)	66	35	18.61	+	1.88	0.00353	0.0197
cell-cell junction (GO:0005911)	67	34	18.89	+	1.8	0.0075	0.0385
receptor complex (GO:0043235)	120	59	33.83	+	1.74	0.000718	0.00536
cell projection (GO:0042995)	325	153	91.63	+	1.67	2.78e-07	7.42e-06
plasma membrane bounded cell projection (GO:0120025)	320	150	90.22	+	1.66	4.13e-07	9.13e-06
plasma membrane region (GO:0098590)	401	180	113.06	+	1.59	2.85e-07	7.25e-06
integral component of plasma membrane (GO:0005887)	372	164	104.88	+	1.56	2.66e-06	5.01e-05
intrinsic component of plasma membrane (GO:0031226)	378	165	106.57	+	1.55	3.98e-06	7.23e-05
integral component of membrane (GO:0016021)	594	227	167.47	+	1.36	9.24e-05	0.000939
intrinsic component of membrane (GO:0031224)	610	233	171.98	+	1.35	6.69e-05	0.000708
cell periphery (GO:0071944)	1971	707	555.69	+	1.27	2.1e-09	9.71e-08
plasma membrane (GO:0005886)	1929	690	543.85	+	1.27	5.42e-09	2.12e-07
membrane (GO:0016020)	2355	782	663.95	+	1.18	9.69e-06	0.000154
intracellular (GO:0005622)	5393	1360	1520.46	-	0.89	5.94e-07	1.26e-05
organelle (GO:0043226)	4425	1072	1247.55	-	0.86	1.53e-08	5.16e-07
intracellular non-membrane-bounded organelle (GO:0043232)	1335	321	376.38	-	0.85	0.00615	0.0326
non-membrane-bounded organelle (GO:0043228)	1335	321	376.38	-	0.85	0.00615	0.0322
intracellular organelle (GO:0043229)	4342	1041	1224.15	-	0.85	2.99e-09	1.27e-07
membrane-bounded organelle (GO:0043227)	3829	884	1079.52	-	0.82	5.66e-11	3.2e-09
protein-containing complex (GO:0032991)	2056	474	579.65	-	0.82	1.18e-05	0.000172
intracellular membrane-bounded organelle (GO:0043231)	3774	864	1064.01	-	0.81	1.47e-11	1.24e-09
nucleus (GO:0005634)	2483	537	700.04	-	0.77	1.96e-10	9.96e-09
chromatin (GO:0000785)	406	80	114.46	-	0.7	0.00259	0.0151
nuclear chromatin (GO:0000790)	384	74	108.26	-	0.68	0.00193	0.0124
chromosome (GO:0005694)	528	96	148.86	-	0.64	3.17e-05	0.000403
ribonucleoprotein complex (GO:1990904)	413	75	116.44	-	0.64	0.000235	0.00203
transferase complex (GO:1990234)	349	63	98.39	-	0.64	0.000704	0.00533
nuclear chromosome (GO:0000228)	444	80	125.18	-	0.64	0.000105	0.00105
envelope (GO:0031975)	246	43	69.36	-	0.62	0.00254	0.0152
organelle envelope (GO:0031967)	246	43	69.36	-	0.62	0.00254	0.015
catalytic complex (GO:1902494)	644	112	181.56	-	0.62	4.09e-07	9.44e-06
mitochondrion (GO:0005739)	428	73	120.67	-	0.6	2.83e-05	0.0004
nucleoplasm (GO:0005654)	368	61	103.75	-	0.59	4.25e-05	0.000514
nuclear lumen (GO:0031981)	907	150	255.71	-	0.59	3.65e-11	2.32e-09
membrane-enclosed lumen (GO:0031974)	977	158	275.45	-	0.57	1.08e-12	2.75e-10
intracellular organelle lumen (GO:0070013)	977	158	275.45	-	0.57	1.08e-12	1.83e-10
organelle lumen (GO:0043233)	977	158	275.45	-	0.57	1.08e-12	1.37e-10
mitochondrial envelope (GO:0005740)	181	27	51.03	-	0.53	0.00127	0.00899
mitochondrial membrane (GO:0031966)	172	25	48.49	-	0.52	0.000962	0.00698
organelle inner membrane (GO:0019866)	137	17	38.62	-	0.44	0.000567	0.00443
spliceosomal snRNP complex (GO:0097525)	76	9	21.43	-	0.42	0.00842	0.0415
small nuclear ribonucleoprotein complex (GO:0030532)	77	9	21.71	-	0.41	0.00848	0.0414
nucleolus (GO:0005730)	157	17	44.26	-	0.38	2.92e-05	0.0004
mitochondrial inner membrane (GO:0005743)	126	13	35.52	-	0.37	0.000121	0.00114
nuclear DNA-directed RNA polymerase complex (GO:0055029)	59	6	16.63	-	0.36	0.0103	0.0496
spliceosomal complex (GO:0005681)	106	10	29.88	-	0.33	0.000179	0.00165
mitochondrial protein complex (GO:0098798)	125	8	35.24	-	0.23	7.93e-07	1.61e-05
oxidoreductase complex (GO:1990204)	47	3	13.25	-	0.23	0.00338	0.0191
peptidase complex (GO:1905368)	59	3	16.63	-	0.18	0.000324	0.00257
integral component of mitochondrial membrane (GO:0032592)	40	2	11.28	-	0.18	0.00435	0.0238
intrinsic component of mitochondrial membrane (GO:0098573)	42	2	11.84	-	0.17	0.00291	0.0168
mitochondrial respirasome (GO:0005746)	42	2	11.84	-	0.17	0.00291	0.0166
respiratory chain complex (GO:0098803)	43	2	12.12	-	0.16	0.00192	0.0125
respirasome (GO:0070469)	47	2	13.25	-	0.15	0.000849	0.00625
inner mitochondrial membrane protein complex (GO:0098800)	85	3	23.96	-	0.13	1.66e-06	3.25e-05
respiratory chain complex I (GO:0045271)	30	1	8.46	-	0.12	0.00781	0.0389
NADH dehydrogenase complex (GO:0030964)	32	1	9.02	-	0.11	0.00511	0.0276
precatalytic spliceosome (GO:0071011)	35	1	9.87	-	0.1	0.00214	0.0136
endopeptidase complex (GO:1905369)	47	0	13.25	-	< 0,01	1.12e-05	0.000167
proteasome complex (GO:0000502)	43	0	12.12	-	< 0,01	4.77e-05	0.00055
